# Supplementary material for: Enabling transparent toxicokinetic modeling for public health risk assessment
Source: PLoS One. 2025 Apr 16;20(4):e0321321. doi: 10.1371/journal.pone.0321321 (PMC12002443; doi:10.1371/journal.pone.0321321)
Supplement: S1 File — Note that this file reflects current components and formatting of the modelinfo file as of April 2024 - updates may be necessary for future versions of the package. (XLSX) [file pone.0321321.s001.xlsx]

## Sheet: Full_Element_List
modelinfo_element	description_string	basic	dynamic	steadystate_ext	montecarlo_ext	mc_httkpop_ext	data/chemical	other
allowed.units.input	Allowable units assigned to dosing input		TRUE
allowed.units.output	Allowable units assigned to entries in the output columns of the ode system		TRUE
alltissues	Here are the tissues from tissue.data that are considered		TRUE
amount.units	Allowable units (and whether they are for amounts or amountentration).							TRUE
analytic.css.func	Analytic expression for steady-state plasma concentration.			TRUE
calc.standard.httkpop2httk	We want all the standard physiological calculations performed					TRUE
calcpc	Do we need to recalculate partition coefficients when doing Monte Carol?				TRUE	TRUE
chem.class.filt	Filter out compounds belonging to select chemical classes						TRUE
compartment.state	This is a list of vectors providing the state of matter within a compartment, which is necessary for proper unit conversion. If all compartments assume the same state one element set to "all".		TRUE
compartment.units	Default set of units assigned to correspond to each of the time dependent variables of the model system including state variables and outputs (for example, concentrations calculated form amounts). AUC values should also be included		TRUE
compiled.init.func	This function initialize the state vector for the compiled model		TRUE
compiled.param.names	This is the ORDERED full list of parameters used by the compiled code to calculate the derivative of the system of equations describing the model		TRUE
compiled.parameters.init	This function translates the R model parameters into the compiled model parameters		TRUE
conc.units	Allowable units (and whether they are for amounts or concentration).							TRUE
convert.httkpop.func	(Optional) Function for converting httk-pop physiology to model parameters					TRUE
css.dosing.params	These are the parameter names needed to describe steady-state dosing.			TRUE
default.monitor.vars	List of variables to be monitored (plotted) - constructed from states and outputs		TRUE
derivative.func	This is the function that calculates the derivative of the model as a function of time, state, and parameters		TRUE
derivative.output.names	This is the ordered list of variables returned by the derivative function		TRUE
do.first.pass	If the model does not include an explicity gut-liver link before systemic circulation, then we want to decrease the absorbed dose by the first past hepatic extraction factor.
exclude.fup.zero	Do we ignore the Fups where the value was below the limit of detection?						TRUE
firstpass	Do we need to recalculate first pass metabolism when doing Monte Carlo?				TRUE	TRUE
forcings.materials	List of lists with the specifications in the C model code script for running the ODE solver. There are two list elements, namely initforc (forcing function for ODE solver) and fcontrol (list of arguments for fine-tuning forcing function in conjunction with existing ODE integrator methods). Forcing series handled in the C model solver itself.		TRUE
httkpop.params	These are the model parameters impacted by httk-pop					TRUE
input.var.names	This is an ordered list of input variables (Input - forcing functions -- forc) given to the C code solver. (Not required for all dynamic models)		TRUE
invitro.params	(Optional) List of model parameters to be varied using invitro_mc(). Used only to check whether any parameters sampled using invitro_mc() are also specified to be sampled from a truncated/censored normal distribution and produce a warning message.				TRUE
log.henry.threshold	Filter out volatile compounds with Henry's Law Constant Threshold						TRUE
noMC.params	List of parameters that should not be used in Monte Carlo simulation. (Not required for all basic, dynamic, or MC implementations.)							TRUE
param.names	These are all the parameters returned by the model-specific parameterization function (see "parameterize.func"). Some of the parameters are not directly used to solve the model, but describe how other parameters were calculated.	TRUE
parameterize.func	Model-specific function used for parameterizing the model (i.e. generating model parameters).	TRUE
parameterize_params	List of parameters necessary for running the parameterize function without a chemical identifier. (Not required for all basic, dynamic, or MC implementations.)							TRUE
propagateuv.func	Function for calculating Clmetabolismc after Clint is varied				TRUE	TRUE
required.params	Parameters needed to make a prediction (this is used by get_cheminfo)	TRUE
routes	Vector of character names for each exposure route		TRUE
Rtosolvermap	The subset of R parameters needed to initially parameterize the compiled code for the solver (Must match order under "parameters" in C code). Right side are R variables and left side are the corresponding C variables.		TRUE
solve.func	Function called for running the model		TRUE
state.vars	ORDERED list of state variables (must match MODEL VARIABLES STATES in C code, each of which is associated with a differential equation), mostly calculated in amounts, though AUC (area under plasma concentration curve) also appears here		TRUE
steady.state.compartment	When calculating steady-state, which compartment do we test? ("C" is preprended)			TRUE
steady.state.units	What units does the analytic function return			TRUE
tissuelist	List of compartments the model lumps together - for models that lump everything together use NULL		TRUE

## Sheet: Basic_Elements
modelinfo_element	description_string	entry_str	ordered	entry_input	example
param.names	These are all the parameters returned by the model-specific parameterization function (see "parameterize.func"). Some of the parameters are not directly used to solve the model, but describe how other parameters were calculated.	vector	TRUE	parameter	c("BW","Clint",…)
parameterize.func	Model-specific function used for parameterizing the model (i.e. generating model parameters).	character string	FALSE	R function name	"parameterize_[MODEL]"
required.params	Parameters needed to make a prediction (this is used by get_cheminfo)	vector	FALSE	parameter	c("Clint","Funbound.plasma",…)

## Sheet: Dynamic_Elements
modelinfo_element	description_string	entry_str	ordered	entry_input	example
allowed.units.input	Allowable units assigned to dosing input	list	FALSE	units	list("route" = c('umol','mg','mg/kg'),…)
allowed.units.output	Allowable units assigned to entries in the output columns of the ode system	list	FALSE	units	list("route" = c('umol','mg','mg/kg'),…)
alltissues	Here are the tissues from tissue.data that are considered	vector	FALSE	tissues	c("adipose","bone",…,"rest")
compartment.state	This is a list of vectors providing the state of matter within a compartment, which is necessary for proper unit conversion. If all compartments assume the same state one element set to "all".	list	FALSE	parameter	list(<state> = c("compartment/parameter",…),…)
compartment.units	Default set of units assigned to correspond to each of the time dependent variables of the model system including state variables and outputs (for example, concentrations calculated form amounts). AUC values should also be included	vector	FALSE	units	c("compartment/parameter" = "unit",…)
compiled.init.func	This function initialize the state vector for the compiled model	character string	FALSE	C function name	"init_[MODEL]"
compiled.param.names	This is the ordered full list of parameters used by the compiled code to calculate the derivative of the system of equations describing the model	vector	TRUE	parameter	c("vdist", "ke", …)
compiled.parameters.init	This function translates the R model parameters into the compiled model parameters	character string	FALSE	C function name	"getParms_[MODEL]"
default.monitor.vars	This is an ordered list of variables to be monitored (plotted) - constructed from states and outputs	vector	TRUE	parameter	c("Agutlumen","Ccompartment",…)
derivative.func	This is the function that calculates the derivative of the model as a function of time, state, and parameters	character string	FALSE	C function name	"derivs_[MODEL]"
derivative.output.names	This is the ordered list of variables returned by the derivative function	vector	TRUE	parameter	c("Ccompartment",…)
forcings.materials	List of lists with the specifications in the C model code script for running the ODE solver. There are two list elements, namely initforc (forcing function for ODE solver) and fcontrol (list of arguments for fine-tuning forcing function in conjunction with existing ODE integrator methods). Forcing series handled in the C model solver itself.	list	FALSE	C function name	list(initforc = "initforc_[MODEL]",fcontrol = list(method = "method",rule = #,f= #,...))
input.var.names	This is an ordered list of input variables (Input - forcing functions -- forc) given to the C code solver.	vector	TRUE	parameter	c("Cinhppmv",…)
routes	List of exposure routes with a parameter list specifying the simulated exposure scenario by the model. Contains entry.compartment, dose.type, and dosing.params.	list	FALSE	multiple	list("oral" = list("entry.compartment" = "C_compartment/C_parameter", "dose.type" = "deSolve_event_type", "dosing.params" = c("R_dosing_parameters",…))
Rtosolvermap	The subset of R parameters needed to initially parameterize the compiled code for the solver (Must match order under "parameters" in C code). Right side are R variables and left side are the corresponding C variables.	list	TRUE	parameter	list(Rparam = "Cparam",...)
solve.func	Function called for running the model	character string	FALSE	R function name	"solve_[MODEL]"
state.vars	ORDERED list of state variables (must match MODEL VARIABLES STATES in C code, each of which is associated with a differential equation), mostly calculated in amounts, though AUC (area under plasma concentration curve) also appears here	vector	TRUE	parameter	c("Agutlumen","Ccompartment",…)
tissuelist	List of compartments the model lumps together - for models that lump everything together use NULL	list	FALSE	parameter	list(tissue = c('tissue1',…),…)

## Sheet: Steady_State_Ext_Elements
modelinfo_element	description_string	entry_str	ordered	entry_input	example
analytic.css.func	Analytic expression for steady-state plasma concentration.	character string	FALSE	R function name	"calc_analytic_css_[MODEL]"
css.dosing.params	These are the parameter names needed to describe steady-state dosing.	vector	FALSE	parameter	c("hourly.dose",…)
steady.state.compartment	When calculating steady-state, which compartment do we test? ("C" is preprended)	character string	FALSE	parameter	"compartment/parameter" (without "C" prefix)
steady.state.units	What units does the analytic function return	character string	FALSE	units	"mg/L"

## Sheet: MonteCarlo_Ext_Elements
modelinfo_element	description_string	entry_str	ordered	entry_input	example
calcpc	Whether we need to recalculate partition coefficients when doing Monte Carlo simulations	logical	FALSE	TRUE/FALSE	TRUE/FALSE
firstpass	Whether we need to recalculate first pass metabolism when doing Monte Carlo simulations	logical	FALSE	TRUE/FALSE	TRUE/FALSE
propagateuv.func	(Optional) Function for calculating Clmetabolismc after Clint is varied.	character string	FALSE	R function name	"propoagate_invitrouv_[MODEL]"
invitro.params	(Optional) List of model parameters to be varied using invitro_mc(). Used only to check whether any parameters sampled using invitro_mc() are also specified to be sampled from a truncated/censored normal distribution and produce a warning message.	vector	FALSE	parameters	c("BW", "Clint", …)

## Sheet: MC-HTTKPop_Ext_Elements
modelinfo_element	description_string	entry_str	ordered	entry_input	example
calc.standard.httkpop2httk	We want all the standard physiological calculations performed	logical	FALSE	TRUE/FALSE	TRUE/FALSE
calcpc	Whether we need to recalculate partition coefficients when doing Monte Carlo simulations	logical	FALSE	TRUE/FALSE	TRUE/FALSE
convert.httkpop.func	(Optional) Function for converting httk-pop physiology to model parameters	character string	FALSE	R function name	"convert_httkpop_[MODEL]"
firstpass	Whether we need to recalculate first pass metabolism when doing Monte Carlo simulations	logical	FALSE	TRUE/FALSE	TRUE/FALSE
httkpop.params	These are the model parameters impacted by httk-pop	vector	TRUE	parameters	c("BW","Qcardiacc",…)
propagateuv.func	Function for calculating Clmetabolismc after Clint is varied	character string	FALSE	R function name	"propoagate_invitrouv_[MODEL]"

## Sheet: Data_Chemical_Elements
modelinfo_element	description_string	entry_str	ordered	entry_input	example
chem.class.filt	Filter out compounds belonging to select chemical classes	vector	FALSE	chemical class identifier	c("chemical_class")
exclude.fup.zero	Do we ignore the Fups where the value was below the limit of detection?	logical	FALSE	TRUE/FALSE	TRUE/FALSE
log.henry.threshold	Filter out volatile compounds with Henry's Law Constant Threshold	vector	FALSE	numeric threshold	c(#,...)
