# Supplementary material for: Enabling transparent toxicokinetic modeling for public health risk assessment
Source: PLoS One. 2025 Apr 16;20(4):e0321321. doi: 10.1371/journal.pone.0321321 (PMC12002443; doi:10.1371/journal.pone.0321321)
Supplement: S2 File — The descriptions are not meant to be an exhaustive description of existing functions, which are described by R “help” documentation. Rather this is a reference guide for modelers. Note that this file reflects the current state of the httk package and the functions therein as of April 2024 – updates may be necessary for future versions of the package. (XLSX) [file pone.0321321.s002.xlsx]

## Sheet: httk_Core_Functions
httk Function	Function Role	General Utility	General Description	Exported Function	Use from R Console
add_chemtable	Core Function	Add Data	Adds chemical-specific information to the chem.physical_and_invitro.data when sufficent data may not already have data readily availble in the current httk datatable.	TRUE
add_schmitt.param_to_3compss	Supporting Function	Model Parameterization	Function to add some parameters to the output from parameterize_steady_state such that predict_partitioning_schmitt can run without re-parameterizing.	FALSE	FALSE
age_draw_smooth	Supporting Function	Monte Carlo	Helper function for `httkpop_generate()` to create samples with a smooth age draw for virtual individuals. Not meant to be called directly by the user.	TRUE	FALSE
apply_clint_adjustment	Core Function	Parameter Adjustment	Function for correcting the measured instrinsic hepatic clearance using the free fraction estimated from Kilford et al. (2008).	TRUE
apply_fup_adjustment	Core Function	Parameter Adjustment	Function for correcting the measured fraction unbound in plasma using the lipid binding correction estimated by Pearce et al. (2017).	TRUE
armitage_estimate_sarea	Supporting Function	Chemical Distribution	Estimates geometric surface area of plastic in well plate for the experiement.	TRUE
armitage_eval	Core Function	Chemical Distribution	Estimates chemical distribution in vitro via the Armitage model from Armitage et al. (2014).	TRUE
augment.table	Supporting Function	Add Data	Function to add a parameter value to the chem.physical_and_invitro.data table used inside add_chemtable.	FALSE	FALSE
available_rblood2plasma	Core Function	Parameter Calculation	Function to find the best available blood to plasma concentration constant ratio by retrieving the value from chem.physical_and_invitro.data or calculating with Schmitt's method.	TRUE
benchmark_httk	Core Function	Package Benchmark	Function that generates figures showing the httk performance metric over package versions (performance over time).	TRUE
blood_mass_correct	Supporting Function	HTTK Pop Monte Carlo	Obtains a vector of blood masses by age group, necessary for MC simulation of physiologic parameters.	TRUE
blood_weight	Supporting Function	HTTK Pop Monte Carlo	Estimates the blood mass based on body surface area and gender using equations from Bosgra et al. (2012).	TRUE
body_surface_area	Supporting Function	HTTK Pop Monte Carlo	Estimates the body surface area from weight, height, and age using Mosteller's formula for individuals older than 18 years and Haycock's formula for individuals younger than 18 years.	FALSE	FALSE
bone_mass_age	Supporting Function	HTTK Pop Monte Carlo	Function to predict bone mass from human physiological parameters - such as age_years, height, weight, gender.	FALSE	FALSE
brain_mass	Supporting Function	HTTK Pop Monte Carlo	Function to predict brain mass based on gender and age parameters.	FALSE	FALSE
calc_analytic_css	Core Function	CSS Calculation	Estimates the analytic steady state plasma or venous blood concentration after infusion dosing for the 3 compartment or another multiple compartment PBTK model.	TRUE
calc_analytic_css_1comp	Model-Specific Function	CSS Calculation	Function to calculate the analytic steady-state plasma concentration for the 1 compartment model.	FALSE	FALSE
calc_analytic_css_3comp	Model-Specific Function	CSS Calculation	Function to calculate the analytic steady-state plasma concentration for the 3 compartment model.	FALSE	FALSE
calc_analytic_css_3compss	Model-Specific Function	CSS Calculation	Function to calculate the analytic steady-state plasma concentration for the 3 compartment steady-state model.	FALSE	FALSE
calc_analytic_css_pbtk	Model-Specific Function	CSS Calculation	Estimates the analytic steady state concentration after oral infusion dosing.	FALSE	FALSE
calc_css	Core Function	CSS Calculation	Estimates the day a chemical is within a specified range of the analytical steady-state venous blood or plasma concentration for an HTTK model.	TRUE
calc_dow	Core Function	Parameter Calculation	Estimation of ratio of equilibrium concentrations of a compound in octanol and water.	TRUE
calc_elimination_rate	Core Function	Parameter Calculation	Estimation of the elimination rate for a 1 compartment model from the 3 compartment steady-state model where elimination is due to metabolism. Divides the total clearance by volume of distribution.	TRUE
calc_fabs.oral	Core Function	Parameter Calculation	Estimate the fraction of chemical absorbed in the gut using Darwich et al. (2010).	TRUE
calc_fbio.oral	Core Function	Parameter Calculation	Estimates the bioavailable fraction from oral doses via calculating the fraction of chemical absorbed from the gut based on in vitro Caco-2 membrane permeability data.	TRUE
calc_fetal_phys	Core Function	Parameter Calculation	Estimates chemical independent maternal-fetal physiological parameters based on gestational age using equations from Kapraun et al. (2019).	TRUE
calc_fgut.oral	Core Function	Parameter Calculation	Estimate the fraction of chemical surviving first pass metabolism in the gut.	TRUE
calc_fup_correction	Core Function	Parameter Adjustment	Function to adjust lipid binding in plasma binding assay.	TRUE
calc_half_life	Core Function	Parameter Calculation	Estimate the half-life for a 1 compartment model from the 3 compartment steady-state model where elimination is due to metabolism. Divides the natural-log of 2 by the elimination rate from the 1 compartment model.	TRUE
calc_hep_bioavailability	Core Function	Parameter Calculation	Estimate the first pass hepatic metabolism for model that do not describe first pass blood flow from the gut need, which need to have hepatic bioavailability calculated (i.e. fraction of chemical available after metabolism).	TRUE
calc_hep_clearance	Core Function	Parameter Calculation	Estimate hepatic clearnace in plasma using the "well-stirred" model.	TRUE
calc_hep_fu	Core Function	Parameter Calculation	Estimate the fraction of unbound chemical (fu) in the hepatocyte intrinsic clearance assay.	TRUE
calc_hepatic_clearance	Deprecated Core Function	Parameter Calculation	(Deprecated) Estimate hepatic clearnace in plasma using the "well-stirred" model. Maintained for backwards compatability.	TRUE	FALSE
calc_ionization	Core Function	Parameter Calculation	Estimate the ionization of a compound at a given pH.	TRUE
calc_kair	Core Function	Parameter Calculation	Estimate the air to matrix partition coefficients using methods collected by Linakis et al (2020) to calculate partition coefficients for blood, water, and mucus.	TRUE
calc_krbc2pu	Core Function	Parameter Calculation	Estimates the red blood cell to unbound plasma partition coefficient by back-calculating from observed ration of chemical concentration in blood to plasma.	TRUE
calc_ma	Core Function	Parameter Calculation	Estimate membrane affinity (membrane to water partition coefficients) to characterize chemical partitioning into membranes formed from neutral phspholipids..	TRUE
calc_maternal_bw	Core Function	Parameter Calculation	Estimates maternal body weight by geestational age to initialize parameters for the maternal-fetal model by Kapraun et al.(2020).	TRUE
calc_mc_css	Core Function	Monte Carlo	Function to determine a distribution of chemial steady-state concentrations that reflect measurement uncertainty and population variability via MC simulation.	TRUE
calc_mc_oral_equiv	Core Function	Monte Carlo	Function to convert a chemical's plasma concentration to an administered equivalent dose (AED) via reverse dosimetry-based in vitro to in vivo extrapolation (IVIVE) using the concentration estimated from calc_mc_css().	TRUE
calc_mc_tk	Core Function	Monte Carlo	Function to perform multiple toxicokinetic (TK) estimations by calculating the analytical steady-state plasma concentration using MC simulation.	TRUE
calc_rblood2plasma	Core Function	Parameter Calculation	Estimates the constant ratio of blood to plasma concentration.	TRUE
calc_stats	Deprecated Core Function	Parameter Calculation	(Deprecated) Function to calculate area under the curve (AUC) for concentration vs time, the mean, and the peak value for venous blood/plasma concentrations of a specified chemical or all chemicals for the multiple compartment model given the number of days, dose, and number of doses per day. Maintained for backwards compatibility.	TRUE	FALSE
calc_timecourse_peak	Supporting Function	Retrieve Data	Function to calcutate the peak concentration given a concentration vs time (PK timecourse). Retrieves data in a provided timecourse data.frame.	FALSE	FALSE
calc_tkstats	Core Function	Parameter Calculation	Function to calculate toxicokinetic summary statistics including area under the curve (AUC) for concentration vs time, the mean, and the peak values for venous blood/plasma concentration for a particular chemical or all chemicals for the miltiple compartment model given days, dose, and number of doses per day.	TRUE
calc_total_clearance	Core Function	Parameter Calculation	Estimates the total plasma clearnace rate for a 1 compartment model when clearance is entirely due to metabolism.	TRUE
calc_vdist	Core Function	Parameter Calculation	Estimate the volume of distribution for a 1 compartment model. Partition coefficents are predicted for all tissues then lumped into a single compartment.	TRUE
CAS.checksum	Check Function	Data Check	Function to test the last "checksum" digit and ensure the validity of CASRN numbers.	TRUE
ckd_epi_eq	Supporting Function	HTTK Pop Monte Carlo	Estimates the glomerular filtration rate (GFR) from serum creatinine, gender, and age.	TRUE
convert_httkpop_1comp	Model-Specific Function	HTTK Pop Monte Carlo	Function to convert HTTK-Pop physiology into parameters relevant to the 1 compartment model.	FALSE	FALSE
convert_solve_x	Core Function	Unit Conversion	Convert compartment values estimated from one of the HTTK models using the solve_model function to the desired units.	TRUE
convert_units	Core Function	Unit Conversion	Obtains/estimates the unit conversion fact for an accepted input unit to output units and the molecular weight of a chemical of interest.	TRUE
create_mc_samples	Core Function	Monte Carlo	Function to create a table of parameters for propagating uncertainty and variability via MC simulation.	TRUE
estimate_gfr	Supporting Function	HTTK Pop Monte Carlo	Estimates the glomerular filtration rate (GFR) for adults or children using the CKD-epi and BSA-based equations, respectively.	TRUE
estimate_gfr_ped	Supporting Function	HTTK Pop Monte Carlo	Estimates the glomerular filtration rate (GFR) in children.	TRUE
estimate_hematocrit	Supporting Function	HTTK Pop Monte Carlo	Function to predict hematocrit for a virtual population from the age of individuals using smoothing splines and kernel density estimates fit to NHANES data. Not meant to be called directly by the user.	FALSE	FALSE
export_pbtk_jarnac	Export Function	Model Export	Function to export multiple compartment PBTK models to a jarnac file.	TRUE
export_pbtk_sbml	Export Function	Model Export	Function to export multiple compartment PBTK models to a sbml file.	TRUE
gen_age_height_weight	Supporting Function	HTTK Pop Monte Carlo	Function to generate demographic parameters for a virtual population. Not meant to be called directly by the user.	FALSE	FALSE
gen_height_weight	Supporting Function	HTTK Pop Monte Carlo	Function to predict height and weight for a virtual population from the age of individuals using smoothing splines and kernel density estimation fit to NHANES data.	FALSE	FALSE
gen_serum_creatinine	Supporting Function	HTTK Pop Monte Carlo	Function to predict serum creatinine for a virtual population from the age of individuals using smoothing splines and kernel density estimation fit to NHANES data. Not meant to be called directly by the user.	FALSE	FALSE
get_caco2	Core Function	Retrieve Data	Function to retrieve chemical-specific in vitro measurements of Caco-2 membrane permeability.	TRUE
get_chem_id	Core Function	Retrieve Data	Obtains all chemical identifiers for a specified chemical if it is available in httk.	TRUE
get_cheminfo	Core Function	Retrieve Data	Obtains information on all the chemicals within httk with sufficient data to be modeled with a specific model and species.	TRUE
get_clint	Core Function	Retrieve Data	Obtains chemical- and species-specific intrinsic hepatic clearance from chem.physical_and_invitro.data.	FALSE	FALSE
get_fabsgut	Core Function	Retrieve Data	Obtains fraction of chemical absorbed from the gut data from chem.physical_and_invitro.data or estimates it, if in vivo data are unavailable, using in vitro Caco-2 membrane permeability data.	TRUE
get_fup	Core Function	Retrieve Data	Obtains chemical- and species-specific fraction unbound in plasma from chem.physical_and_invitro.data.	FALSE	FALSE
get_gfr_category	Core Function	Retrieve Data	Obtains kidney function categories based on glomerular filtration rate (GFR).	TRUE
get_invitroPK_param	Core Function	Retrieve Data	Obtain in vitro PK data (e.g. intrinsic hepatic clearance and fraction unbound in plasma) for specified chemicals from the chem.physical_and_invitro.data.	TRUE
get_lit_cheminfo	Core Function	Retrieve Data	Obtains chemical-specific information originally extracted from the literature.	TRUE
get_lit_css	Core Function	Retrieve Data	Obtains steady-state plasma concentrations from infusion dosing experiments in the literature.	TRUE
get_lit_oral_equiv	Core Function	Retrieve Data	Obtains oral equivalent dose by converting plasma concentrations for a particular chemical to an oral equivalent dose using values from the literature.	TRUE
get_param	Core Function	Retrieve Data	Obtains relevant parameters from a parameter list.	FALSE	FALSE
get_physchem_param	Core Function	Retrieve Data	Obtains physico-chemical parameters for specified chemicals from chem.physical_and_invitro.data.	TRUE
get_rblood2plasma	Core Function	Retrieve Data	Obtains measured species- and chemical-specific blood to blasma concentration ratios from chem.physical_and_invitro.data.	TRUE
get_weight_class	Core Function	Retrieve Data	Function to assign weight class (using CDC and WHO categories) given a vector of physiological/demographic parameters (e.g. age, BMI, recumbent length, weight, and gender).	TRUE
get_wetmore_cheminfo	Deprecated Core Function	Retrieve Data	(Deprecated) Obtains chemical-specific information originally extracted from literature. Maintained for backwards compatibility.	TRUE	FALSE
get_wetmore_css	Deprecated Core Function	Retrieve Data	(Deprecated) Obtains steady-state plasma concentrations from infusion dosing experiments in the literature. Maintained for backwards compatibility.	TRUE	FALSE
get_wetmore_oral_equiv	Deprecated Core Function	Retrieve Data	(Deprecated) Obtains oral equivalent dose by converting plasma concentrations for a particular chemical to an oral equivalent dose using values from the literature. Maintained for backward compatibility.	TRUE	FALSE
hematocrit_infants	Supporting Function	HTTK Pop Monte Carlo	Estimates the hematocrit for infants under 1 year of age using a log-normal distribution and draws values from distributions by age.	FALSE	FALSE
honda.ivive	Supporting Function	Retrieve Data	Obtains the assumptions used in the Honda et al. (2019) evaluations.	TRUE
httkpop_biotophys_default	Supporting Function	HTTK Pop Monte Carlo	Function to convert the HTTK-Pop generated parameters to HTTK physiological parameters.	TRUE
httkpop_direct_resample	Supporting Function	HTTK Pop Monte Carlo	Function to generate a virtual population by directly resampling NHANES data.	TRUE
httkpop_direct_resample_inner	Supporting Function	HTTK Pop Monte Carlo	Function utilized inside the httkpop_direct_resample function to obtain samples representing a virtual individual along with various relevant parameters for MC simulation.	TRUE
httkpop_generate	Supporting Function	HTTK Pop Monte Carlo	Function to generate a virtual population characterized by demographic, anthropometric, and physiological parameters from NHANES data relevant for PBTK modeling.	TRUE
httkpop_mc	Core Function	HTTK Pop Monte Carlo	Primary function to perform MC simulation for correlated humand physiology variability simulation (HTTK-Pop).	TRUE
httkpop_virtual_indiv	Supporting Function	HTTK Pop Monte Carlo	Function to generate a virtual population by the virtual individuals method.	TRUE
in.list	Core Function	Data Check	Function to check a given data list for information on a particular chemical identifier, and results in a boolean (yes/no) value.	TRUE
initParms_inh	Supporting Function	Model Parameterization	Function to initialize non-state parameters for the inhalation model.	FALSE	FALSE
initStates_inh	Supporting Function	Model Parameterization	Function to initialize ODE states for the inhalation model.	FALSE	FALSE
invitro_mc	Core Function	Monte Carlo	Function to perform MC sampling for in vitro toxicokinetic parameters to enable uncertainty and variability propagation in PBTK modeling (if desired).	TRUE
is.expocast	Core Function	Data Check	Wrapper function for in.list function to check "ExpoCast" data list for a particular chemical identifier.	TRUE
is.httk	Core Function	Data Check	Function to check httk chemical information data for a particular chemical identifier, and results in a boolean (yes/no) value.	TRUE
is.nhanes	Core Function	Data Check	Wrapper function for in.list function to check "NHANES" data list for a particular chemical identifier.	TRUE
is.nhanes.blood.analyte	Core Function	Data Check	Wrapper function for in.list function to check "NHANES.blood.analyte" data list for a particular chemical identifier.	TRUE
is.nhanes.blood.parent	Core Function	Data Check	Wrapper function for in.list function to check "NHANES.blood.parent" data list for a particular chemical identifier.	TRUE
is.nhanes.serum.analyte	Core Function	Data Check	Wrapper function for in.list function to check the "NHANES.serum.analyte" data list for a particular chemical identifier.	TRUE
is.nhanes.serum.parent	Core Function	Data Check	Wrapper function for in.list function to check the "NHANES.serum.parent" data list for a particular chemical identifier.	TRUE
is.nhanes.urine.analyte	Core Function	Data Check	Wrapper function for in.list function to check the "NHANES.urine.analyte" data list for a particular chemical identifier.	TRUE
is.nhanes.urine.parent	Core Function	Data Check	Wrapper function for in.list function to check the "NHANES.urine.parent" data list for a particular chemical identifier.	TRUE
is.pharma	Core Function	Data Check	Wrapper function for in.list function to check the "Pharma" data list for a particular chemical identifier.	TRUE
is.tox21	Core Function	Data Check	Wrapper function for in.list function to check the "Tox21" data list for a particular chemical identifier.	TRUE
is.toxcast	Core Function	Data Check	Wrapper function for in.list function to check the "ToxCast" data list for a particular chemical identifier.	TRUE
is_acid	Core Function	Check Function	Wrapper function for calc_ionization function to check whether a compound is an acid give a particular pH and pKa donation/acceptance when the ionization fraction is not already provided. Otherwise, checks the ionization fraction to determine whether a compound is an acid.	FALSE	FALSE
is_base	Core Function	Check Function	Wrapper function for calc_ionization function to check whether a compound is a base give a particular pH and pKa donation/acceptance when the ionization fraction is not already provided. Otherwise, checks the ionization fraction to determine whether a compound is a base.	FALSE	FALSE
is_in_inclusive	Supporting Function	HTTK Pop Monte Carlo	Function to check whether a value or all values in a vector is within inclusive limits.	TRUE
is_neutral	Core Function	Check Function	Wrapper function for calc_ionization function to check whether a compound is neutral give a particular pH and pKa donation/acceptance when the ionization fraction is not already provided. Otherwise, checks the ionization fraction to determine whether a compound is neutral.	FALSE	FALSE
kidney_mass_children	Supporting Function	HTTK Pop Monte Carlo	Estimates the kidney mass for children using weight, height, and gender with equations from Ogiu et al. (1997).	FALSE	FALSE
liver_mass_children	Supporting Function	HTTK Pop Monte Carlo	Estimates the liver mass for children using weight, height, and gender with equations from Ogiu et al. (1997).	FALSE	FALSE
load_dawson2021	Core Function	Add Data	Function to load Clint and Fup QSPR predicted data from Dawson et al. (2021) to the chem.physical_and_invitro.data.	TRUE
load_honda2023	Core Function	Add Data	Function to load Caco-2 QSPR predicted data from Honda et al. (2023) to chem.physical_and_invitro.data.	TRUE
load_pradeep2020	Core Function	Add Data	Function to load Clint and Fup QSPR predicted data from Pradeep et al. (2020) to chem.physical_and_invitro.data.	TRUE
load_sipes2017	Core Function	Add Data	Function to load Clint and Fup QSPR predicted data from Sipes et al. (2017) to chem.physical_and_invitro.data.	TRUE
lump_tissues	Core Function	Parameter Calculation	Function to lump tissue parameters in model compartments using tissue to plasma partition coefficients along with the tissue volumes and flows to aggregate (i.e. "lump") as necessary given the toxicokinetic model tissue compartments.	TRUE
lung_mass_children	Supporting Function	HTTK Pop Monte Carlo	Estimates the lung mass for children using weight, height, and gender with equations from Ogiu et al. (1997).	FALSE	FALSE
monte_carlo	Core Function	Monte Carlo	Function to perform basic uncorrelated MC simulation for propagating uncertainty and/or variability for parameters of toxicokinetic models.	TRUE
pancreas_mass_children	Supporting Function	HTTK Pop Monte Carlo	Estimates the pancreas mass for children using weight, height, and gender with equations from Ogiu et al. (1997).	FALSE	FALSE
parameterize_1comp	Model-Specific Function	Model Parameterization	Function to parameterize a 1 compartment toxicokinetic model.	TRUE
parameterize_3comp	Model-Specific Function	Model Parameterization	Function to parameterize a 3 compartment toxicokinetic model.	TRUE
parameterize_fetal_pbtk	Model-Specific Function	Model Parameterization	Function to parameterize the maternal-fetal toxicokinetic model from Kapraun et al. (2022).	TRUE
parameterize_gas_pbtk	Model-Specific Function	Model Parameterization	Function to parameterize the inhalation toxicokinetic model from Linakis et al. (2020).	TRUE
parameterize_pbtk	Model-Specific Function	Model Parameterization	Function to parameterize a generic physiologically-based toxicokinetic (PBTK) model.	TRUE
parameterize_schmitt	Model-Specific Function	Model Parameterization	Function to parameterize the Schmitt (2008) tissue partition coefficient method/model.	TRUE
parameterize_steadystate	Model-Specific Function	Model Parameterization	Function to parameterize the 3 compartment toxicokinetic model at steady-state.	TRUE
predict_partitioning_schmitt	Core Function	Parameter Calculation	Estimates the tissue to unbound plasma partition coefficients using the method from Schmitt (2008) for tissues contained in tissue.data.	TRUE
propagate_invitrouv_1comp	Model-Specific Function	Monte Carlo	Function to propagate uncertainty and variability in in vitro HTTK data for parameters in the 1 compartment model.	FALSE	FALSE
propagate_invitrouv_3comp	Model-Specific Function	Monte Carlo	Function to propagate uncertainty and variability in in vitro HTTK data for parameters in the 3 compartment model.	FALSE	FALSE
propagate_invitrouv_pbtk	Model-Specific Function	Monte Carlo	Function to propagate uncertainty and variability in in vitro HTTK data for parameters in the generic PBTK model.	FALSE	FALSE
r_left_censored_norm	Supporting Function	Monte Carlo	Draws MC samples from a normal distribution with a lower censoring bound based on the limit of detection (LOD).	TRUE
reset_httk	Core Function	Revert Data	Function to reset the chem.physical_and_invitro.data to its original default state when httk is loaded into R.	TRUE
rfun	Supporting Function	HTTK Pop Monte Carlo	Function to randomly draw from a one dimensional kernel density estimate (KDE).	TRUE
rmed0non0u95	Supporting Function	Monte Carlo	Draws MC samples from a distribution approximating a median equal to the limit of detection (LOD) with an upper 95th percentile above the provided LOD. Assumes values above the 95th percentile are uniformly distributed between the 95th percentile and the 95th percentile plus the difference between the 95th percentile and the LOD.	TRUE
scale_dosing	Core Function	Unit Conversion	Convert dose (mg/kg) to desired/appropriate units.	FALSE	FALSE
set_httk_precision	Core Function	Precision	Function to round numeric values from the ODE solvers and other functions, which return very precise values, to a specified number of significant figures and truncating numerical precision.	FALSE	FALSE
skeletal_muscle_mass	Supporting Function	HTTK Pop Monte Carlo	Estimates the skeletal muscle mass for children using age, height, and gender.	FALSE	FALSE
skeletal_muscle_mass_children	Supporting Function	HTTK Pop Monte Carlo	Estimates the skeletal muscle mass for children using gender and age with a non-linear equation from Webber and Barr (2012).	FALSE	FALSE
skin_mass_bosgra	Supporting Function	HTTK Pop Monte Carlo	Estimates the skin mass for children using body surface area with equations from Bosgra et al. (2012).	FALSE	FALSE
solve_1comp	Model-Specific Function	ODE Model Solution	Wrapper function for the 1 compartment model around the solve_model while performing data preparation steps before and after solving the ODE model for the given scenario.	TRUE
solve_3comp	Model-Specific Function	ODE Model Solution	Wrapper function for the 3 compartment model around the solve_model while performing data preparation steps before and after solving the ODE model for the given scenario.	TRUE
solve_fetal_pbtk	Model-Specific Function	ODE Model Solution	Wrapper function for the maternal-fetal model (Kapraun et al. (2022)) around the solve_model while performing data preparation steps before and after solving the ODE model for the given scenario.	TRUE
solve_gas_pbtk	Model-Specific Function	ODE Model Solution	Wrapper function for the inhalation model (Linakis et al. (2020)) around the solve_model while performing data preparation steps before and after solving the ODE model for the given scenario.	TRUE
solve_model	Core Function	ODE Model Solution	Function that accepts systematized metadata (from modelinfo files) for a given toxicokinetic model, prepares information for the ODE solver, inteacts with the numerical model solvers to estimate amount or concentrations of a chemical over time, and prepares data to be returned back to the user.	TRUE
solve_pbtk	Model-Specific Function	ODE Model Solution	Wrapper function for a generic PBTK model around the solve_model while performing data preparation steps before and after solving the ODE model for the given scenario.	TRUE
spleen_mass_children	Supporting Function	HTTK Pop Monte Carlo	Estimates the spleen mass for children using weight, height, and gender with equations from Ogiu et al. (1997).	FALSE	FALSE
tissue_masses_flows	Supporting Function	HTTK Pop Monte Carlo	Generates HTTK physiological parameters for each individual from a simulated virtual population (from NHANES data) provided as a data.table.	FALSE	FALSE
tissue_scale	Supporting Function	HTTK Pop Monte Carlo	Function to perfom allometric scaling on tissue mass or flow based on height^(3/4).	FALSE	FALSE
